# Supplementary material for: Timeliness in chronic kidney disease and albuminuria identification: a retrospective cohort study
Source: BMC Fam Pract. 2015 Feb 13;16:18. doi: 10.1186/s12875-015-0235-8 (PMC4333177; doi:10.1186/s12875-015-0235-8)
Supplement: Additional file 1: — Read codes used. [file 12875_2015_235_MOESM1_ESM.xls]

## Sheet: Sheet1
Variable	Read code		Notes
	v2	CTV3
CKD3-5	1Z12.	XaLHI%	(This is stage 3)
	1Z13.	XaLHJ%	(This is stage 4)
	1Z14.	XaLHK%	(This is stage 5)
	1Z15.		(This is stage 3a)
	1Z16.		(This is stage 3b)
	1Z1B-1Z1L.
	1Z1B.		Chronic kidney disease stage 3 with proteinuria
		Kyu21	[X]Other chronic renal failure
	1Z1C.		Chronic kidney disease stage 3 without proteinuria
		K01..%	Nephrotic syndrome
	1Z1D.		Chronic kidney disease stage 3A with proteinuria
		XE0db%	Chronic glomerulonephritis
	1Z1E.		Chronic kidney disease stage 3A without proteinuria
	1Z1F.		Chronic kidney disease stage 3B with proteinuria
	1Z1G.		Chronic kidney disease stage 3B without proteinuria
	1Z1H.		Chronic kidney disease stage 4 with proteinuria
	1Z1J.		Chronic kidney disease stage 4 without proteinuria
	1Z1K.		Chronic kidney disease stage 5 with proteinuria
	1Z1L.		Chronic kidney disease stage 5 without proteinuria
	K0D..	X30J0%	End stage renal failure
		XaB9D%	Acute-on-chronic renal impairment
	7B00.%		Transplantation of kidney
	7B012		Bilateral nephrectomy
	7B015	XE0Fv%	Transplant nephrectomy
	8L50		Renal transplant planned
	SP083		Kidney transplant failure and rejection
	ZV420		[V] Kidney transplanted
CKD1-2	1Z10.	XaLHH%	Excluded from CKD diagnosis for QOF, also excluded under 18 year olds (Age<18 yrs at REF_DAT)
	1Z11.	XaLHG%
	1Z17.-1Z1A.
CKD code date	CKD_DAT
CKD exception reporting codes	9hE1.	XaLFn
	9hE0.	XaLFm
BP code date	Date of BPEX_COD
Maximal BP therapy	8BL0.	XaJ5h
BP recording exception codes	813Y.	XaJkR
Hypertensive renal disease with renal failure	G222.	G222.
Hypertensive heart and renal disease	G23%	G23..%
Variable	Read code
	v2	CTV3
Hypertension - date of coding	Date of HYP_COD
Hypertension diagnosis	G2..	XE0Ub
	G20..%	XE0Uc%
	G24..-G2z..(excluding G24z1)	G24..%(excluding 61462)
		G2..%
		Xa0Cs
		XSDSb
		G202.
		Xa3fQ
	Gyu2%
Ischaemic heart disease	G3%	XE2uV%
Heart failure	G58%	G58..%
Hypertensive heart disease	G21..%	G21..%
Diabetes	C10E%,C10F%,C10G%, C10H%,C10M,C10N Read code in ('C10..','C109J','C109K','C10C.','C10D.'))	C10..
Type 1 diabetes mellitus	C10E%	X40J4%
Type 2 diabetes mellitus	C10F[1-7,9-z]% or C109J% or C10D%	X40J5%
NIDDM with nephropathy	C109C
Unspecified DM with renal complications	C104%	Cyu23
Type 2 diabetes with nephropathy	C10F[0,C]%
Type 1 with nephropathy	C10E[0,D]%
Liver disease	J61%	X307L%
Chronic liver disease		J61z.
Stroke / TIA
Intracerebral haemorrhage	G61%	Gyu6F%
CVA		X00D1%
Stroke and CVA	G66%
Cerebral infarct codes	G63y[0-1]%	Gyu6[2-6]%
	G64z%	G6760','G6W..','G6X.
Cerebral thrombosis	G64..%
	G640.
Other IC haemorrhage		Gyu62
		Gyu63
		Gyu64
		Gyu65
		Gyu66
		Gyu6F
		Gyu6G
TIA	G65[.-4]%	XEoVK%
	G65z.
	G65zz.
